# Supplementary material for: Phyllocnistis furcata sp. nov.: a new species of leaf-miner associated with Baccharis (Asteraceae) from Southern Peru (Lepidoptera, Gracillariidae)
Source: Zookeys. 2020 Nov 24;996:121–45. doi: 10.3897/zookeys.996.53958 (PMC7710689; doi:10.3897/zookeys.996.53958)
Supplement: XML Treatment for Phyllocnistis furcata [file zookeys.996.53958-treatment1.xml]

<!DOCTYPE tp:taxon-treatment
  PUBLIC "-//TaxonX//DTD Taxonomic Treatment Publishing DTD v0 20100105//EN" "tax-treatment-NSO.dtd">
<tp:taxon-treatment xmlns:tp="http://www.plazi.org/taxpub"><tp:treatment-meta><kwd-group><label>Taxon classification</label><kwd><named-content xmlns:xlink="http://www.w3.org/1999/xlink" content-type="kingdom">Animalia</named-content></kwd><kwd><named-content xmlns:xlink="http://www.w3.org/1999/xlink" content-type="order">Lepidoptera</named-content></kwd><kwd><named-content xmlns:xlink="http://www.w3.org/1999/xlink" content-type="family">Gracillariidae</named-content></kwd></kwd-group><mixed-citation publication-type="journal"><person-group><name><surname>Cerdeña</surname><given-names>José</given-names></name><name><surname>Farfán</surname><given-names>Jackie</given-names></name><name><surname>Vargas</surname><given-names>Héctor A.</given-names></name><name><surname>Brito</surname><given-names>Rosângela</given-names></name><name><surname>Gonçalves</surname><given-names>Gislene L.</given-names></name><name><surname>Lazo</surname><given-names>Ana</given-names></name><name><surname>Moreira</surname><given-names>Gilson R. P.</given-names></name></person-group><article-title><italic><tp:taxon-name><tp:taxon-name-part taxon-name-part-type="genus" reg="Phyllocnistis">Phyllocnistis</tp:taxon-name-part> <tp:taxon-name-part taxon-name-part-type="species" reg="furcata">furcata</tp:taxon-name-part></tp:taxon-name></italic> sp. nov.: a new species of leaf-miner associated with <italic><tp:taxon-name><tp:taxon-name-part taxon-name-part-type="genus" reg="Baccharis">Baccharis</tp:taxon-name-part></tp:taxon-name></italic> (<tp:taxon-name><tp:taxon-name-part taxon-name-part-type="family">Asteraceae</tp:taxon-name-part></tp:taxon-name>) from Southern Peru (<tp:taxon-name><tp:taxon-name-part taxon-name-part-type="order">Lepidoptera</tp:taxon-name-part></tp:taxon-name>, <tp:taxon-name><tp:taxon-name-part taxon-name-part-type="family">Gracillariidae</tp:taxon-name-part></tp:taxon-name>)</article-title><source>Zookeys</source><day>24</day><month>11</month><year>2020</year><volume>996</volume><fpage>121</fpage><lpage>145</lpage><pub-id pub-id-type="doi">10.3897/zookeys.996.53958</pub-id></mixed-citation></tp:treatment-meta><tp:nomenclature><tp:taxon-name><object-id xmlns:xlink="http://www.w3.org/1999/xlink" content-type="arpha" xlink:type="simple">3D27D75A-A5C9-5B17-8E17-0D6C33EE0F7F</object-id>
            <tp:taxon-name-part taxon-name-part-type="genus" reg="Phyllocnistis">Phyllocnistis</tp:taxon-name-part>
            <tp:taxon-name-part taxon-name-part-type="species" reg="furcata">furcata</tp:taxon-name-part>
            <object-id xmlns:xlink="http://www.w3.org/1999/xlink" content-type="zoobank" xlink:type="simple">http://zoobank.org/F54378EF-7ADF-425D-9FDD-B8F2223D1381</object-id>
          </tp:taxon-name><tp:taxon-authority>Vargas &amp; Cerdeña</tp:taxon-authority><tp:taxon-status xmlns:xlink="http://www.w3.org/1999/xlink" xlink:type="simple">sp. nov.</tp:taxon-status><xref ref-type="fig" rid="F1">Figs 1</xref><xref ref-type="fig" rid="F2">, 2</xref><xref ref-type="fig" rid="F3">, 3</xref><xref ref-type="fig" rid="F4">, 4</xref><xref ref-type="fig" rid="F5">, 5</xref><xref ref-type="fig" rid="F6">, 6</xref><xref ref-type="fig" rid="F7">, 7</xref></tp:nomenclature><tp:treatment-sec sec-type="type locality" id="SECID0E2SAG"><title>Type locality.</title><p>Peru, Arequipa, Characato [<named-content xmlns:xlink="http://www.w3.org/1999/xlink" content-type="dwc:verbatimCoordinates" xlink:type="simple"><named-content content-type="geo-json" specific-use="{&#34;type&#34;:&#34;Point&#34;,&#34;coordinates&#34;:[-71.466667,-16.450000]}" id="NCID0EETAG" xlink:type="simple">16°27'S, 71°28'W</named-content></named-content>], 2400 m.</p></tp:treatment-sec><tp:treatment-sec sec-type="material" id="SECID0EJTAG"><title>Specimens examined.</title><p><bold><italic>Holotype</italic></bold>: Peru • ♂; Arequipa, Characato; <named-content xmlns:xlink="http://www.w3.org/1999/xlink" content-type="dwc:verbatimCoordinates" xlink:type="simple"><named-content content-type="geo-json" specific-use="{&#34;type&#34;:&#34;Point&#34;,&#34;coordinates&#34;:[-71.466667,-16.450000]}" id="NCID0EXTAG" xlink:type="simple">16°27'S, 71°28'W</named-content></named-content>; 2400 m a.s.l.; VIII–IX.2018; J. Cerdeña, H. Vargas &amp; J. Farfan leg.; reared from pupae collected on <italic><tp:taxon-name><tp:taxon-name-part taxon-name-part-type="genus" reg="Baccharis">Baccharis</tp:taxon-name-part> <tp:taxon-name-part taxon-name-part-type="species" reg="alnifolia">alnifolia</tp:taxon-name-part></tp:taxon-name></italic> (<tp:taxon-name><tp:taxon-name-part taxon-name-part-type="family">Asteraceae</tp:taxon-name-part></tp:taxon-name>); <abbrev xmlns:xlink="http://www.w3.org/1999/xlink" content-type="institution" xlink:title="Museo de Historia Natural, Universidad Nacional Mayor San Marcos, Lima, Peru" id="ABBRID0EMUAG" xlink:type="simple">MUSM</abbrev>. <bold><italic>Paratypes</italic></bold>: same data as for holotype • 1 ♂, 1 ♀; <abbrev xmlns:xlink="http://www.w3.org/1999/xlink" content-type="institution" xlink:title="Museo de Historia Natural, Universidad Nacional Mayor San Marcos, Lima, Peru" id="ABBRID0EUUAG" xlink:type="simple">MUSM</abbrev>; • 1 ♂, 1 ♀; MUSA_ENT 015142, 015143; • 2 ♂, 2 ♀; <abbrev xmlns:xlink="http://www.w3.org/1999/xlink" content-type="institution" xlink:title="Laboratório de Morfologia e Comportamento de Insetos, Universidade Federal do Rio Grande do Sul, Porto Alegre, Rio Grande do Sul, Brazil" id="ABBRID0EZUAG" xlink:type="simple">LMCI</abbrev>.</p></tp:treatment-sec><tp:treatment-sec sec-type="material" id="SECID0E5UAG"><title>Other material.</title><p>Adults, pinned and dried, 5 ♂, 8 ♀, same data as for holotype, MUSA_ENT 015144, 015145, 015146, 015147, 015148, 015149, 015150, 015151, 015152, 015153, 015154, 015155, 015156. Genitalia preparations (MUSA_Gent_015142, 015143, 015146, 015147, 015148), mounted on slides, with the same collection data. Immature stages (11 sap-feeding larvae, 06 spinning larvae, 20 pupae) preserved in 70% ethanol, with the same collection data, but with dates VIII–IX.2018, IV.2019 or XI.2019, <named-content xmlns:xlink="http://www.w3.org/1999/xlink" content-type="dwc:institutional_code" xlink:type="simple">MUSA</named-content>.</p></tp:treatment-sec><tp:treatment-sec sec-type="diagnosis" id="SECID0EMVAG"><title>Diagnosis.</title><p>Adults of <italic><tp:taxon-name><tp:taxon-name-part taxon-name-part-type="genus" reg="Phyllocnistis">P.</tp:taxon-name-part> <tp:taxon-name-part taxon-name-part-type="species" reg="furcata">furcata</tp:taxon-name-part></tp:taxon-name></italic> can be distinguished from all other known species of Neotropical <italic><tp:taxon-name><tp:taxon-name-part taxon-name-part-type="genus" reg="Phyllocnistis">Phyllocnistis</tp:taxon-name-part></tp:taxon-name></italic> in the forewing pattern by a combination of the following characters: ground color silver, four distinct transverse fasciae; transverse fasciae 1 reduced to the costal margin and mesally fused to longitudinal fascia, both not connected to transverse fascia 2; transverse fascia 3 almost reaching the middle portion of the wing. In the male abdomen, by the presence of two pairs of coremata on abdominal segment VIII, one pair consisting of wide rounded flat scales, a character not found in other Neotropical <italic><tp:taxon-name><tp:taxon-name-part taxon-name-part-type="genus" reg="Phyllocnistis">Phyllocnistis</tp:taxon-name-part></tp:taxon-name></italic>. In the female genitalia, by presenting a remarkable forked-shaped signum with four elongated spines on the distal margin. This species is similar to <italic><tp:taxon-name><tp:taxon-name-part taxon-name-part-type="genus" reg="Phyllocnistis">P.</tp:taxon-name-part> <tp:taxon-name-part taxon-name-part-type="species" reg="wygodzinskyi">wygodzinskyi</tp:taxon-name-part></tp:taxon-name></italic> Hering, 1958 and <italic><tp:taxon-name><tp:taxon-name-part taxon-name-part-type="genus" reg="Phyllocnistis">P.</tp:taxon-name-part> <tp:taxon-name-part taxon-name-part-type="species" reg="sexangula">sexangula</tp:taxon-name-part></tp:taxon-name></italic> Meyrick, 1915, in having similar patterns of fasciae. However, <italic><tp:taxon-name><tp:taxon-name-part taxon-name-part-type="genus" reg="Phyllocnistis">P.</tp:taxon-name-part> <tp:taxon-name-part taxon-name-part-type="species" reg="wygodzinskyi">wygodzinskyi</tp:taxon-name-part></tp:taxon-name></italic> has a large black blotch at the inner border of the longitudinal fascia, and <italic><tp:taxon-name><tp:taxon-name-part taxon-name-part-type="genus" reg="Phyllocnistis">P.</tp:taxon-name-part> <tp:taxon-name-part taxon-name-part-type="species" reg="sexangula">sexangula</tp:taxon-name-part></tp:taxon-name></italic> presents a small blotch close to the inner border of the longitudinal fascia, while <italic><tp:taxon-name><tp:taxon-name-part taxon-name-part-type="genus" reg="Phyllocnistis">P.</tp:taxon-name-part> <tp:taxon-name-part taxon-name-part-type="species" reg="furcata">furcata</tp:taxon-name-part></tp:taxon-name></italic> has no additional mark on the forewing.</p></tp:treatment-sec><tp:treatment-sec sec-type="Adult" id="SECID0ECYAG"><title>Adult.</title><p>(Figs <xref ref-type="fig" rid="F1">1</xref>, <xref ref-type="fig" rid="F2">2</xref>). <bold>Description. Male</bold>: Forewing length 3.10–3.33 mm (<italic>N</italic> = 5). Head: Vestiture silvery pale brown, completely covered with smooth, broad, scales slightly overlapping anterior margin of eyes (Fig. <xref ref-type="fig" rid="F1">1B</xref>). Antennae light brown dorsally becoming dark towards apex and silvery white ventrally, approximately equal to length of forewing (Fig. <xref ref-type="fig" rid="F1">1A, F</xref>). Labial palpus slender, ~ 0.4 mm in length, covered with light grey scales (Fig. <xref ref-type="fig" rid="F1">1F</xref>). Proboscis without scales, slightly longer than labial palpus (Fig. <xref ref-type="fig" rid="F1">1F</xref>). Thorax: Forewing ground color silvery white; with light orange longitudinal (lf) and transverse (tf) fasciae (Fig. <xref ref-type="fig" rid="F1">1A, E</xref>); if bordered by dark brown scales, extending 2/3 length of wing from base of costa, and connected with tf1 apically; tf1 not reach the inner margin, restricted between the costal margin and lf; tf2 separate from tf1, lightly convex, crossing the wing entirely; tf3 separate from tf2, but not reach the inner margin; tf4 separate from tf3, crossing the wing entirely. Apex of forewing with a well-marked black spot. Costal strigulae, light orange, emerge from the base of transverse fasciae. Apical strigulae, dark brown, emerge from black spot. Inner marginal fringe varies from orange to dark brown. Hindwings light pale brown gray, with long light brown fringes. Legs light gray except dark brown over dorsal surface of femur, tibia, and tarsus of foreleg. Abdomen length ~2.0 mm, dark grey covered with silvery pale brown scales, two pairs of coremata present laterally on segment VIII (Fig. <xref ref-type="fig" rid="F2">2A</xref>), one pair consisting of a set of flat and long scales and the other pair consisting of wide rounded flat scales (Fig. <xref ref-type="fig" rid="F2">2D</xref>). Whether the wide rounded flat scales function as coremata by themselves or appendages of the long ones remains unknown.</p><fig id="F1" position="float" orientation="portrait"><object-id xmlns:xlink="http://www.w3.org/1999/xlink" content-type="doi" xlink:type="simple">10.3897/zookeys.996.53958.figure1</object-id><object-id xmlns:xlink="http://www.w3.org/1999/xlink" content-type="arpha" xlink:type="simple">974BEA3A-B09C-5170-9EFE-AE37E1C8F110</object-id><label>Figure 1.</label><caption><p><italic><tp:taxon-name><tp:taxon-name-part taxon-name-part-type="genus" reg="Phyllocnistis">Phyllocnistis</tp:taxon-name-part> <tp:taxon-name-part taxon-name-part-type="species" reg="furcata">furcata</tp:taxon-name-part></tp:taxon-name></italic> sp. nov. adult morphology <bold>A, B</bold> holotype of <italic><tp:taxon-name><tp:taxon-name-part taxon-name-part-type="genus" reg="Phyllocnistis">P.</tp:taxon-name-part> <tp:taxon-name-part taxon-name-part-type="species" reg="furcata">furcata</tp:taxon-name-part></tp:taxon-name></italic>, male, with head in detail, dorsal view (<abbrev xmlns:xlink="http://www.w3.org/1999/xlink" content-type="institution" xlink:title="Museo de Historia Natural, Universidad Nacional Mayor San Marcos, Lima, Peru" id="ABBRID0EQ1AG" xlink:type="simple">MUSM</abbrev>) <bold>C, D</bold> paratype of <italic><tp:taxon-name><tp:taxon-name-part taxon-name-part-type="genus" reg="Phyllocnistis">P.</tp:taxon-name-part> <tp:taxon-name-part taxon-name-part-type="species" reg="furcata">furcata</tp:taxon-name-part></tp:taxon-name></italic>, female, with head in detail, dorsal (MUSA_ENT 015143) <bold>E</bold> detail of right forewing with terminologies adopted, lf: longitudinal fascia; tf (1–4) transverse fascia(e) <bold>F</bold> lateral view of a male head with labial palpus (indicated by closed arrow head) and antenna (indicated by open arrow head). Scale bars: 2 mm (<bold>A, C</bold>), 1 mm (<bold>E</bold>), 0.4 mm (<bold>F</bold>).</p></caption><graphic xmlns:xlink="http://www.w3.org/1999/xlink" xlink:href="zookeys-996-121-g001.jpg" position="float" orientation="portrait" xlink:type="simple" id="oo_478942.jpg"><uri content-type="original_file" xlink:type="simple">https://binary.pensoft.net/fig/478942</uri></graphic></fig><fig id="F2" position="float" orientation="portrait"><object-id xmlns:xlink="http://www.w3.org/1999/xlink" content-type="doi" xlink:type="simple">10.3897/zookeys.996.53958.figure2</object-id><object-id xmlns:xlink="http://www.w3.org/1999/xlink" content-type="arpha" xlink:type="simple">2F671265-50BC-5ABE-94E7-5579DBAB561A</object-id><label>Figure 2.</label><caption><p><italic><tp:taxon-name><tp:taxon-name-part taxon-name-part-type="genus" reg="Phyllocnistis">Phyllocnistis</tp:taxon-name-part> <tp:taxon-name-part taxon-name-part-type="species" reg="furcata">furcata</tp:taxon-name-part></tp:taxon-name></italic> sp. nov. genital morphology under light microscopy <bold>A</bold> male genital segments, ventral view <bold>B</bold> phallus, lateral <bold>C</bold> male genitalia with phallus removed, ventral <bold>D</bold> coremata (open arrows indicate wide rounded flat scales) <bold>E</bold> female genitalia, ventral <bold>F</bold> female last abdominal segments, in detail (seta points to ostium bursae) <bold>G</bold> corpus bursae in detail (closed arrows indicate two small signa with minute dark spots). Scale bars: 0.2 mm (<bold>A–C, F, G</bold>), 0.3 mm (<bold>D</bold>), 0.4 mm (<bold>E</bold>). Genitalia slides: MUSA_Gent_015142 (A), MUSA_Gent_015146 (<bold>B–D</bold>), MUSA_Gent_015148 (<bold>E–G</bold>).</p></caption><graphic xmlns:xlink="http://www.w3.org/1999/xlink" xlink:href="zookeys-996-121-g002.jpg" position="float" orientation="portrait" xlink:type="simple" id="oo_478943.jpg"><uri content-type="original_file" xlink:type="simple">https://binary.pensoft.net/fig/478943</uri></graphic></fig><p><bold><italic>Male genitalia</italic></bold>: Uncus absent. Tegumen membranous, approximately equal to length of the valva, with spines arranged laterally from the base to the medial region. Saccus V-shaped, well developed, ~0.8 × the size of valva. Valvae digitiform and slightly convergent from the base to the apex, apex with small spine, setae randomly arranged along the valva getting shorter in the distal part (Fig. <xref ref-type="fig" rid="F2">2C</xref>). Phallus slender and with a slightly convex apex, weakly sclerotized, wrinkled cylinder, lightly longer than valva; cornuti absent (Fig. <xref ref-type="fig" rid="F2">2B</xref>).</p><p><bold>Female</bold>: Forewing length 3.30–3.41 mm (<italic>N</italic> = 5). Color and pattern very similar to that of male, but head vestiture with light silvery scales (Fig. <xref ref-type="fig" rid="F1">1D</xref>). Hindwings light silvery gray with long silvery fringes and abdomen color light brown covered with silvery scales (Fig. <xref ref-type="fig" rid="F1">1C</xref>). VII abdominal sternum trapezoid, anterior margin thickened.</p><p><bold><italic>Female genitalia</italic></bold>: Papillae anales slightly sclerotized, covered with hair-like setae. Posterior apophyses ~2.4 × length of anterior apophyses (Fig. <xref ref-type="fig" rid="F2">2F</xref>). Ostium bursae posterior to sternum 7. Ductus bursae completely membranous, slender, elongate, over 6.0× length of posterior apophyses (Fig. <xref ref-type="fig" rid="F2">2E</xref>). Corpus bursae slightly elongated, ~0.3 × length of ductus bursae, mainly membranous with three signa; a prominent fork-shaped signum on basis, resembling a garden fork, that occupies ~0.5 × length of corpus bursae with four elongated spines distally projected, and two small signa irregular in shape with minute dark spots on distal portion and also scattered sclerotized pellets on the bursa wall (Fig. <xref ref-type="fig" rid="F2">2G</xref>). Ductus seminalis membranous, narrow, inserted in base of corpus bursae.</p></tp:treatment-sec><tp:treatment-sec sec-type="Immature stages" id="SECID0ER5AG"><title>Immature stages.</title><p>The number of larval instars was not determined, with three sap-feeding instars suspected and one spinning instar.</p></tp:treatment-sec><tp:treatment-sec sec-type="Egg" id="SECID0EW5AG"><title>Egg.</title><p>(Fig. <xref ref-type="fig" rid="F7">7C</xref>). Flat, slightly ellipsoid; ~0.4 × 0.25 mm; chorion translucent; aeropyles, micropyles, and external ornamentation not observed.</p></tp:treatment-sec><tp:treatment-sec sec-type="Sap-feeding larva" id="SECID0EA6AG"><title>Sap-feeding larva.</title><p>(Figs <xref ref-type="fig" rid="F3">3A</xref>, <xref ref-type="fig" rid="F4">4</xref>, <xref ref-type="fig" rid="F7">7E</xref>). Body flattened dorsoventrally, yellowish translucent (Fig. <xref ref-type="fig" rid="F7">7E</xref>). Length of largest larva examined ~ 4.5 mm. Head brown, prognathous, setae absent (Fig. <xref ref-type="fig" rid="F4">4A–C</xref>). Two pairs of small stemmata located in the lateral region (Fig. <xref ref-type="fig" rid="F4">4F</xref>). Antenna 3-segmented, with four sensilla, two stout ones located on the second segment and two on the distal segment, one spiniform and other stout (Fig. <xref ref-type="fig" rid="F4">4F</xref>). Labrum slightly bilobed with small epipharyngeal spines, which are of greater size in the lateral region (Fig. <xref ref-type="fig" rid="F4">4D</xref>). Labium slightly bilobed with small spines near distal margin (Fig. <xref ref-type="fig" rid="F4">4E</xref>). Spinneret present, in the form of a transverse slit. Maxillary and labial palpi absent. Legs and prolegs absent (Fig. <xref ref-type="fig" rid="F3">3A</xref>). Thorax with prothoracic light-brown dorsal shield in the form of a trapezoid (Figs <xref ref-type="fig" rid="F3">3A</xref>, <xref ref-type="fig" rid="F4">4G</xref>). Thoracic and abdominal segments without setae. Circular spiracle laterally on segments T1 and A1–A8 (Fig. <xref ref-type="fig" rid="F4">4H</xref>). Caudal abdominal segment slightly bilobed distally (Fig. <xref ref-type="fig" rid="F4">4I</xref>).</p><fig id="F3" position="float" orientation="portrait"><object-id xmlns:xlink="http://www.w3.org/1999/xlink" content-type="doi" xlink:type="simple">10.3897/zookeys.996.53958.figure3</object-id><object-id xmlns:xlink="http://www.w3.org/1999/xlink" content-type="arpha" xlink:type="simple">D9136DF6-CE01-5B90-B1FE-7A58EB4B3375</object-id><label>Figure 3.</label><caption><p>Larval and pupal morphology of <italic><tp:taxon-name><tp:taxon-name-part taxon-name-part-type="genus" reg="Phyllocnistis">P.</tp:taxon-name-part> <tp:taxon-name-part taxon-name-part-type="species" reg="furcata">furcata</tp:taxon-name-part></tp:taxon-name></italic> sp. nov. under light microscopy <bold>A</bold> sap-feeding larva, dorsal and ventral view <bold>B</bold> spinning larva, dorsal and ventral <bold>C</bold> pupa, dorsal, ventral, and lateral, respectively. Scale bars: 500 µm.</p></caption><graphic xmlns:xlink="http://www.w3.org/1999/xlink" xlink:href="zookeys-996-121-g003.jpg" position="float" orientation="portrait" xlink:type="simple" id="oo_478944.jpg"><uri content-type="original_file" xlink:type="simple">https://binary.pensoft.net/fig/478944</uri></graphic></fig><fig id="F4" position="float" orientation="portrait"><object-id xmlns:xlink="http://www.w3.org/1999/xlink" content-type="doi" xlink:type="simple">10.3897/zookeys.996.53958.figure4</object-id><object-id xmlns:xlink="http://www.w3.org/1999/xlink" content-type="arpha" xlink:type="simple">464D38CA-D0E6-5C99-8EC5-ADD6095A5C89</object-id><label>Figure 4.</label><caption><p>Scanning electron micrographs of <italic><tp:taxon-name><tp:taxon-name-part taxon-name-part-type="genus" reg="Phyllocnistis">P.</tp:taxon-name-part> <tp:taxon-name-part taxon-name-part-type="species" reg="furcata">furcata</tp:taxon-name-part></tp:taxon-name></italic> sp. nov. sap-feeding larva <bold>A–C</bold> head under dorsal, ventral, and lateral views <bold>D</bold> labrum, dorsal <bold>E</bold> labium, ventral <bold>F</bold> antenna and stemmata (indicated by arrow), ventral <bold>G</bold> prothoracic shield, dorsal <bold>H</bold> abdominal spiracle, lateral <bold>I</bold> last abdominal segment, ventral. Scale bars: 200 µm (<bold>A, B</bold>), 150 µm (<bold>C</bold>), 50 µm (<bold>D, E</bold>), 25 µm (<bold>F</bold>), 100 µm (<bold>G, I</bold>), 5 µm (<bold>H</bold>).</p></caption><graphic xmlns:xlink="http://www.w3.org/1999/xlink" xlink:href="zookeys-996-121-g004.jpg" position="float" orientation="portrait" xlink:type="simple" id="oo_478945.jpg"><uri content-type="original_file" xlink:type="simple">https://binary.pensoft.net/fig/478945</uri></graphic></fig></tp:treatment-sec><tp:treatment-sec sec-type="Spinning larva" id="SECID0EODBG"><title>Spinning larva.</title><p>(Figs <xref ref-type="fig" rid="F3">3B</xref>, <xref ref-type="fig" rid="F5">5</xref>, <xref ref-type="fig" rid="F7">7F</xref>). Body yellowish, cylindrical, wider along the thorax and first abdominal segments, narrowing towards the posterior region, covered with microtrichia (Figs <xref ref-type="fig" rid="F3">3B</xref>, <xref ref-type="fig" rid="F7">7F</xref>). Approx. 5.00 mm maximum length. Head capsule weakly sclerotized, with anteriorly pronounced trophic lobe (Figs <xref ref-type="fig" rid="F3">3B</xref>, <xref ref-type="fig" rid="F5">5A–C</xref>). Stemmata absent. Antenna short, three-segmented, with five sensilla (Fig. <xref ref-type="fig" rid="F5">5F</xref>). Clypeal region with three pairs of setae (Fig. <xref ref-type="fig" rid="F5">5D</xref>). Maxillary palpi, represented by a pair of short sensilla. Spinneret short (Fig. <xref ref-type="fig" rid="F5">5E</xref>). Thorax with slightly pronounced prothoracic dorsal shield (Fig. <xref ref-type="fig" rid="F3">3B</xref>). Legs and prolegs absent. A single ambulatory callus ventrally on center of meso- and metathorax (Figs <xref ref-type="fig" rid="F3">3B</xref>, <xref ref-type="fig" rid="F5">5G</xref>). One pair of smaller ambulatory calli ventrally on A3–A7 (Figs <xref ref-type="fig" rid="F3">3B</xref>, <xref ref-type="fig" rid="F5">5I, J</xref>). One pair of lateral campaniform sensilla on A2–A9 (Fig. <xref ref-type="fig" rid="F5">5K</xref>). Caudal abdominal segment slightly bilobed distally (Fig. <xref ref-type="fig" rid="F5">5L</xref>).</p><fig id="F5" position="float" orientation="portrait"><object-id xmlns:xlink="http://www.w3.org/1999/xlink" content-type="doi" xlink:type="simple">10.3897/zookeys.996.53958.figure5</object-id><object-id xmlns:xlink="http://www.w3.org/1999/xlink" content-type="arpha" xlink:type="simple">06DBC633-E5F9-53DD-9753-D071E6355566</object-id><label>Figure 5.</label><caption><p>Scanning electron micrographs of <italic><tp:taxon-name><tp:taxon-name-part taxon-name-part-type="genus" reg="Phyllocnistis">P.</tp:taxon-name-part> <tp:taxon-name-part taxon-name-part-type="species" reg="furcata">furcata</tp:taxon-name-part></tp:taxon-name></italic> sp. nov. spinning larva <bold>A–C</bold> head under dorsal, ventral, and lateral views respectively <bold>D</bold> detail of trophic lobe and clypeal region, dorsal <bold>E</bold> spinneret, (indicated by square in B) <bold>F</bold> antenna, lateral (indicated by square in C) <bold>G</bold> mesothoracic ambulatory callus in detail, ventral <bold>H</bold> abdominal spiracle, lateral <bold>I</bold> abdominal segment A6, ventral (campaniform sensilla indicated by arrow) <bold>J</bold> abdominal ambulatory callus in detail, ventral (indicated by square in I) <bold>K</bold> campaniform sensilla in detail, ventral (indicated by arrow in I) <bold>L</bold> last abdominal segment, dorsal. Scale bars: 100 µm (<bold>A, B</bold>), 150 µm (<bold>C, I</bold>), 25 µm (<bold>D, E</bold>), 10 µm (<bold>F, H, K</bold>), 50 µm (<bold>G, L</bold>), 40 µm (<bold>J</bold>).</p></caption><graphic xmlns:xlink="http://www.w3.org/1999/xlink" xlink:href="zookeys-996-121-g005.jpg" position="float" orientation="portrait" xlink:type="simple" id="oo_478946.jpg"><uri content-type="original_file" xlink:type="simple">https://binary.pensoft.net/fig/478946</uri></graphic></fig></tp:treatment-sec><tp:treatment-sec sec-type="Pupa" id="SECID0EQHBG"><title>Pupa.</title><p>(Figs <xref ref-type="fig" rid="F3">3C</xref>, <xref ref-type="fig" rid="F6">6</xref>, <xref ref-type="fig" rid="F7">7I</xref>). 1 Coloration changing from light yellowish during early stage of pupation to yellowish brown later in development (Fig. <xref ref-type="fig" rid="F7">7I</xref>). Approx. 5.00 mm maximum length. Cocoon-cutter triangular, concave dorsally (Fig. <xref ref-type="fig" rid="F6">6A–C</xref>) with serrated lateral edges (Fig. <xref ref-type="fig" rid="F6">6D</xref>). Frons with two pairs of large frontal setae close labrum (Fig. <xref ref-type="fig" rid="F6">6E</xref>). Labrum ellipsoidal (Fig. <xref ref-type="fig" rid="F6">6B</xref>). Antenna long and straight, extending to abdominal segment A7; forewing extending to A6 (Fig. <xref ref-type="fig" rid="F3">3C</xref>); prothoracic, mesothoracic and metathoracic legs reaching segments A3, A5 and A8, respectively (Fig. <xref ref-type="fig" rid="F3">3C</xref>). A pair of long setae, latero-dorsally on meso-, metathorax and A2 (Figs <xref ref-type="fig" rid="F3">3C</xref>, <xref ref-type="fig" rid="F6">6F</xref>). Lateral setae on abdominal segments A3–A7 (Fig. <xref ref-type="fig" rid="F3">3C</xref>); those of meso-, metathorax, A2–5 with dentate apex (Fig. <xref ref-type="fig" rid="F6">6I</xref>), those of A6–7 with clavate apex (Fig. <xref ref-type="fig" rid="F6">6H</xref>). A8 segment with a pair of acute setae latero-dorsally directed posteriorly (Fig. <xref ref-type="fig" rid="F6">6K</xref>). One pair of conspicuous spiracles up to A2–A7 (Fig. <xref ref-type="fig" rid="F6">6J</xref>). Dorsum of A1–A7 with a pair of curved, large spines, projecting laterally, from A2 to A7 with a variable sized patch of smaller spines projecting posteriorly between them (Fig. <xref ref-type="fig" rid="F6">6G</xref>). One pair of small lateral spines on the pleural region from A1 to A7 (Fig. <xref ref-type="fig" rid="F6">6H</xref>). Pleural region of body and last four abdominal segments covered by microtrichia (Fig. <xref ref-type="fig" rid="F6">6K, L</xref>). A pair of slightly divergent acute processes from caudal apex on last abdominal segment (Fig. <xref ref-type="fig" rid="F6">6K, L</xref>).</p><fig id="F6" position="float" orientation="portrait"><object-id xmlns:xlink="http://www.w3.org/1999/xlink" content-type="doi" xlink:type="simple">10.3897/zookeys.996.53958.figure6</object-id><object-id xmlns:xlink="http://www.w3.org/1999/xlink" content-type="arpha" xlink:type="simple">E3B5D646-4267-59BC-89E9-C91766F032CF</object-id><label>Figure 6.</label><caption><p>Scanning electron micrographs of <italic><tp:taxon-name><tp:taxon-name-part taxon-name-part-type="genus" reg="Phyllocnistis">P.</tp:taxon-name-part> <tp:taxon-name-part taxon-name-part-type="species" reg="furcata">furcata</tp:taxon-name-part></tp:taxon-name></italic> sp. nov. pupa <bold>A–C</bold> head under dorsal, ventral, and lateral views <bold>D</bold> cocoon-cutter, ventral <bold>E</bold> setae on clypeus, ventral (indicated by square in B) <bold>F</bold> lateral seta on abdominal segment A2, dorsal <bold>G</bold> detail of abdominal segment A3, dorsal <bold>H</bold> lateral seta with clavate apex, adjacent to spiracle (indicated by arrow) and close to small spine on abdominal segment A6, dorsal <bold>I</bold> detail of lateral seta distal portion, with dentate apex from abdominal segment A2, (indicated by square in F) <bold>J</bold> abdominal spiracle, lateral <bold>K, L</bold> last abdominal segments, dorsal and ventral, respectively. Scale bars: 200 µm (<bold>A–C, G</bold>), 50 µm (<bold>D</bold>), 40 µm (<bold>E</bold>), 100 µm (<bold>F, H, K, L</bold>), 10 µm (<bold>I, J</bold>).</p></caption><graphic xmlns:xlink="http://www.w3.org/1999/xlink" xlink:href="zookeys-996-121-g006.jpg" position="float" orientation="portrait" xlink:type="simple" id="oo_478947.jpg"><uri content-type="original_file" xlink:type="simple">https://binary.pensoft.net/fig/478947</uri></graphic></fig><fig id="F7" position="float" orientation="portrait"><object-id xmlns:xlink="http://www.w3.org/1999/xlink" content-type="doi" xlink:type="simple">10.3897/zookeys.996.53958.figure7</object-id><object-id xmlns:xlink="http://www.w3.org/1999/xlink" content-type="arpha" xlink:type="simple">0FBA3B56-4149-5F4E-A2DF-3A56DCF93FAD</object-id><label>Figure 7.</label><caption><p>Natural history of <italic><tp:taxon-name><tp:taxon-name-part taxon-name-part-type="genus" reg="Phyllocnistis">P.</tp:taxon-name-part> <tp:taxon-name-part taxon-name-part-type="species" reg="furcata">furcata</tp:taxon-name-part></tp:taxon-name></italic> sp. nov. <bold>A</bold> type locality in Characato valley, Arequipa, southern Peru (setae point to <italic><tp:taxon-name><tp:taxon-name-part taxon-name-part-type="genus" reg="Baccharis">Baccharis</tp:taxon-name-part></tp:taxon-name></italic> host-plants) <bold>B</bold><italic><tp:taxon-name><tp:taxon-name-part taxon-name-part-type="genus" reg="Baccharis">B.</tp:taxon-name-part> <tp:taxon-name-part taxon-name-part-type="species" reg="alnifolia">alnifolia</tp:taxon-name-part></tp:taxon-name></italic> plant, under close view <bold>C</bold> egg containing developing embryo <bold>D</bold> early mine with attached egg shell remains (pointed by arrow head) <bold>E</bold> sap-feeding larva, dorsal <bold>F</bold> spinning larva, dorsal view <bold>G</bold> leaf with a single <italic><tp:taxon-name><tp:taxon-name-part taxon-name-part-type="genus" reg="Phyllocnistis">P.</tp:taxon-name-part> <tp:taxon-name-part taxon-name-part-type="species" reg="furcata">furcata</tp:taxon-name-part></tp:taxon-name></italic> mine on adaxial surface (numbers indicate position of histological sections presented in Fig. <xref ref-type="fig" rid="F8">8</xref>; open and closed arrows indicated respectively the beginning and ending of the mine) <bold>H</bold> pupal cocoon, latero-dorsal <bold>I</bold> pupa, dorsal <bold>J</bold> pupal exuvium protruded from cocoon after adult emergence (close arrows points to pupal exuvium). Scale bars: 0.25 mm (<bold>C</bold>), 0.5 mm (<bold>D</bold>), 2 mm (<bold>E, F</bold>), 20 mm (G), 2.5 mm (<bold>H–J</bold>).</p></caption><graphic xmlns:xlink="http://www.w3.org/1999/xlink" xlink:href="zookeys-996-121-g007.jpg" position="float" orientation="portrait" xlink:type="simple" id="oo_478948.jpg"><uri content-type="original_file" xlink:type="simple">https://binary.pensoft.net/fig/478948</uri></graphic></fig></tp:treatment-sec><tp:treatment-sec sec-type="etymology" id="SECID0ETOBG"><title>Etymology.</title><p>The species name <italic><tp:taxon-name><tp:taxon-name-part taxon-name-part-type="genus" reg="Phyllocnistis"/><tp:taxon-name-part taxon-name-part-type="species" reg="furcata">furcata</tp:taxon-name-part></tp:taxon-name></italic>, from the Latin adjective <italic>furcatus</italic>, <italic>furca</italic> meaning fork, alludes to the large and prominent form of the signum present in the female genitalia, resembling a garden fork.</p></tp:treatment-sec><tp:treatment-sec sec-type="host" id="SECID0EHPBG"><title>Host plant.</title><p>(Fig. <xref ref-type="fig" rid="F7">7B</xref>). <italic><tp:taxon-name><tp:taxon-name-part taxon-name-part-type="genus" reg="Baccharis">Baccharis</tp:taxon-name-part> <tp:taxon-name-part taxon-name-part-type="species" reg="alnifolia">alnifolia</tp:taxon-name-part></tp:taxon-name></italic> Meyen &amp; Walp. (<tp:taxon-name><tp:taxon-name-part taxon-name-part-type="family">Asteraceae</tp:taxon-name-part></tp:taxon-name>) is the only host plant known for the immature stages of <italic><tp:taxon-name><tp:taxon-name-part taxon-name-part-type="genus" reg="Phyllocnistis">P.</tp:taxon-name-part> <tp:taxon-name-part taxon-name-part-type="species" reg="furcata">furcata</tp:taxon-name-part></tp:taxon-name></italic>. This species is distributed from Peru to northern Chile, with an altitudinal range between 2400–3800 m (<xref ref-type="bibr" rid="B4">Beltran et al. 2006</xref>; <xref ref-type="bibr" rid="B60">Rodriguez et al. 2018</xref>). In Peru, <italic><tp:taxon-name><tp:taxon-name-part taxon-name-part-type="genus" reg="Baccharis">B.</tp:taxon-name-part> <tp:taxon-name-part taxon-name-part-type="species" reg="alnifolia">alnifolia</tp:taxon-name-part></tp:taxon-name></italic> inhabits the western slopes of the Andes, distributed from the departments of La Libertad to Tacna (<xref ref-type="bibr" rid="B4">Beltran et al. 2006</xref>). It is commonly known as “chilca”, a shrub that reaches a height of 1.5 to 3 meters, and grows predominately on river banks (<xref ref-type="bibr" rid="B6">Brako and Zarucchi 1993</xref>).</p></tp:treatment-sec><tp:treatment-sec sec-type="distribution" id="SECID0EHRBG"><title>Distribution.</title><p><italic><tp:taxon-name><tp:taxon-name-part taxon-name-part-type="genus" reg="Phyllocnistis">Phyllocnistis</tp:taxon-name-part> <tp:taxon-name-part taxon-name-part-type="species" reg="furcata">furcata</tp:taxon-name-part></tp:taxon-name></italic> is known only from the type locality, Characato, Arequipa, Peru (Fig. <xref ref-type="fig" rid="F7">7A</xref>).</p></tp:treatment-sec><tp:treatment-sec sec-type="Life history" id="SECID0E3RBG"><title>Life history.</title><p>(Figs <xref ref-type="fig" rid="F7">7C–J</xref>, <xref ref-type="fig" rid="F8">8</xref>). <italic><tp:taxon-name><tp:taxon-name-part taxon-name-part-type="genus" reg="Phyllocnistis">Phyllocnistis</tp:taxon-name-part> <tp:taxon-name-part taxon-name-part-type="species" reg="furcata">furcata</tp:taxon-name-part></tp:taxon-name></italic> mines are serpentine throughout their length, initially narrow, increasing in width to the end of the mine, covering most of the area of the leaf (Fig. <xref ref-type="fig" rid="F7">7G</xref>). Mines were found either on young leaves under development or fully expanded ones, and almost all began near the midrib and extended along it. We found the majority of mines on the abaxial side of the leaf, and fewer on the adaxial side of the leaf. Most mines were found singly on a leaf; however, sometimes mined leaves carried two mines, either two on the abaxial side or one on each side. Mature mines are light green in color (Fig. <xref ref-type="fig" rid="F7">7G</xref>). Larvae are sap-feeders during the first instars (Fig. <xref ref-type="fig" rid="F7">7E</xref>) and are specialized in the palisade parenchyma, leaving the epidermis layers and generally the spongy parenchyma intact (Fig. <xref ref-type="fig" rid="F8">8</xref>). During the last spinning instar, it does not feed, but spins a cocoon within which pupation occurs (Fig. <xref ref-type="fig" rid="F7">7F</xref>). The cocoon is endophyllous, located on the final portion of the mine, during construction leading to a fold outside the leaf typical for <italic><tp:taxon-name><tp:taxon-name-part taxon-name-part-type="genus" reg="Phyllocnistis">Phyllocnistis</tp:taxon-name-part></tp:taxon-name></italic> (Fig. <xref ref-type="fig" rid="F7">7H</xref>). Before adult emergence, the anterior half of the pupa (head and thorax) protrudes out, while the posterior half remains in the pupal cocoon (Fig. <xref ref-type="fig" rid="F7">7J</xref>). In the examined mines, ~20% had a living and not parasitized larva or pupa. The remaining mines (~80%) were either empty or contained larvae or pupae which were either dead or parasitized by unidentified species of <tp:taxon-name><tp:taxon-name-part taxon-name-part-type="order">Hymenoptera</tp:taxon-name-part></tp:taxon-name>; the affected stages varied from early sap-feeding larvae to pupal stage. Our field collection data indicate that the species may occur all year around in the area, with higher densities found in April and November.</p></tp:treatment-sec><tp:treatment-sec sec-type="Molecular data" id="SECID0E4TBG"><title>Molecular data.</title><p>(Fig. <xref ref-type="fig" rid="F9">9</xref>). The five DNA barcodes obtained for <italic><tp:taxon-name><tp:taxon-name-part taxon-name-part-type="genus" reg="Phyllocnistis">P.</tp:taxon-name-part> <tp:taxon-name-part taxon-name-part-type="species" reg="furcata">furcata</tp:taxon-name-part></tp:taxon-name></italic> (intraspecific distance = 0%) fall within the same clade, supporting the identification of the new species (Fig. <xref ref-type="fig" rid="F9">9</xref>). The nearest neighbor (<abbrev xmlns:xlink="http://www.w3.org/1999/xlink" xlink:title="bootstrap" id="ABBRID0EWUBG" xlink:type="simple">BS</abbrev> = 57) is <italic><tp:taxon-name><tp:taxon-name-part taxon-name-part-type="genus" reg="Phyllocnistis">P.</tp:taxon-name-part> <tp:taxon-name-part taxon-name-part-type="species" reg="ourea">ourea</tp:taxon-name-part></tp:taxon-name></italic> (Fig. <xref ref-type="fig" rid="F9">9A</xref>), a <italic><tp:taxon-name><tp:taxon-name-part taxon-name-part-type="genus" reg="Baccharis">Baccharis</tp:taxon-name-part></tp:taxon-name></italic>-feeding species. This pattern is consistent in <abbrev xmlns:xlink="http://www.w3.org/1999/xlink" xlink:title="Maximum Parsimony" id="ABBRID0EQVBG" xlink:type="simple">MP</abbrev> and <abbrev xmlns:xlink="http://www.w3.org/1999/xlink" xlink:title="Maximum Likelihood" id="ABBRID0EUVBG" xlink:type="simple">ML</abbrev> analysis (Fig. <xref ref-type="fig" rid="F9">9B, C</xref>, respectively), with node support (<abbrev xmlns:xlink="http://www.w3.org/1999/xlink" xlink:title="bootstrap" id="ABBRID0E3VBG" xlink:type="simple">BS</abbrev> = 59). The mean distance between <italic><tp:taxon-name><tp:taxon-name-part taxon-name-part-type="genus" reg="Phyllocnistis">P.</tp:taxon-name-part> <tp:taxon-name-part taxon-name-part-type="species" reg="furcata">furcata</tp:taxon-name-part></tp:taxon-name></italic> and Neotropical <italic><tp:taxon-name><tp:taxon-name-part taxon-name-part-type="genus" reg="Phyllocnistis">Phyllocnistis</tp:taxon-name-part></tp:taxon-name></italic> (14.8%) is near the overall divergence within the genus (15.3%) and Neotropical groups (15.3%) (Table <xref ref-type="table" rid="T2">2</xref>). The lowest divergence was observed between <italic><tp:taxon-name><tp:taxon-name-part taxon-name-part-type="genus" reg="Phyllocnistis">P.</tp:taxon-name-part> <tp:taxon-name-part taxon-name-part-type="species" reg="furcata">furcata</tp:taxon-name-part></tp:taxon-name></italic> and <italic><tp:taxon-name><tp:taxon-name-part taxon-name-part-type="genus" reg="Phyllocnistis">P.</tp:taxon-name-part> <tp:taxon-name-part taxon-name-part-type="species" reg="ourea">ourea</tp:taxon-name-part></tp:taxon-name></italic>. However, the <italic><tp:taxon-name><tp:taxon-name-part taxon-name-part-type="genus" reg="Baccharis">Baccharis</tp:taxon-name-part></tp:taxon-name></italic>-feeding lineage <italic><tp:taxon-name><tp:taxon-name-part taxon-name-part-type="genus" reg="Phyllocnistis">Phyllocnistis</tp:taxon-name-part></tp:taxon-name></italic> sp. 12 showed high divergence distance (14.7%), similar to other species from the Neotropics.</p><fig id="F8" position="float" orientation="portrait"><object-id xmlns:xlink="http://www.w3.org/1999/xlink" content-type="doi" xlink:type="simple">10.3897/zookeys.996.53958.figure8</object-id><object-id xmlns:xlink="http://www.w3.org/1999/xlink" content-type="arpha" xlink:type="simple">0FE0A7BB-A6BB-579F-A52E-97D2F92EC324</object-id><label>Figure 8.</label><caption><p>Transverse histological sections of <italic><tp:taxon-name><tp:taxon-name-part taxon-name-part-type="genus" reg="Phyllocnistis">P.</tp:taxon-name-part> <tp:taxon-name-part taxon-name-part-type="species" reg="furcata">furcata</tp:taxon-name-part></tp:taxon-name></italic> sp. nov. mine on <italic><tp:taxon-name><tp:taxon-name-part taxon-name-part-type="genus" reg="Baccharis">Baccharis</tp:taxon-name-part> <tp:taxon-name-part taxon-name-part-type="species" reg="alnifolia">alnifolia</tp:taxon-name-part></tp:taxon-name></italic> Meyen &amp; Walp. (<tp:taxon-name><tp:taxon-name-part taxon-name-part-type="family">Asteraceae</tp:taxon-name-part></tp:taxon-name>) leaf <bold>A</bold> intermediate portion (location indicated by line 1 in Fig. <xref ref-type="fig" rid="F7">7G</xref>) <bold>B</bold> final portion (location indicated by line 2 in Fig. <xref ref-type="fig" rid="F7">7G</xref>). Feces are indicated by open arrows. Ab, epidermis of abaxial surface; Ad, epidermis of adaxial surface; Lm, leaf mine; Pp, palisade parenchyma; Sp, spongy parenchyma. Scale bars: 0.5 mm.</p></caption><graphic xmlns:xlink="http://www.w3.org/1999/xlink" xlink:href="zookeys-996-121-g008.jpg" position="float" orientation="portrait" xlink:type="simple" id="oo_478949.jpg"><uri content-type="original_file" xlink:type="simple">https://binary.pensoft.net/fig/478949</uri></graphic></fig><fig id="F9" position="float" orientation="portrait"><object-id xmlns:xlink="http://www.w3.org/1999/xlink" content-type="doi" xlink:type="simple">10.3897/zookeys.996.53958.figure9</object-id><object-id xmlns:xlink="http://www.w3.org/1999/xlink" content-type="arpha" xlink:type="simple">70547D6C-25FC-57B8-A8CF-968A7208B427</object-id><label>Figure 9.</label><caption><p><abbrev xmlns:xlink="http://www.w3.org/1999/xlink" xlink:title="cytochrome oxidase I" id="ABBRID0EWZBG" xlink:type="simple">COI</abbrev> trees showing the specific classification of <italic><tp:taxon-name><tp:taxon-name-part taxon-name-part-type="genus" reg="Phyllocnistis">Phyllocnistis</tp:taxon-name-part> <tp:taxon-name-part taxon-name-part-type="species" reg="furcata">furcata</tp:taxon-name-part></tp:taxon-name></italic> sp. nov. (blue), and its position among 23 Neotropical <italic><tp:taxon-name><tp:taxon-name-part taxon-name-part-type="genus" reg="Phyllocnistis">Phyllocnistis</tp:taxon-name-part></tp:taxon-name></italic> lineages <bold>A</bold> phylogeny inferred using the Neighbor-Joining method with Kimura 2-parameter model. Host plants, when known, are indicated for each species [data were obtained from <xref ref-type="bibr" rid="B9">Brito et al. (2017)</xref> and BOLD database] <bold>B</bold> maximum parsimony consensus tree (length 1006, consistency index 0.3315, and retention index 0.4675) <bold>C</bold> maximum likelihood tree using the general time reversible model of sequence ecolution. –ln likelihood = 4913.93 The percentage of replicate trees in which the associated taxa clustered together in the bootstrap test (1000 replicates) are shown above the branches in A, B, and C. <italic><tp:taxon-name><tp:taxon-name-part taxon-name-part-type="genus" reg="Angelabella">Angelabella</tp:taxon-name-part> <tp:taxon-name-part taxon-name-part-type="species" reg="tecomae">tecomae</tp:taxon-name-part></tp:taxon-name></italic> Vargas &amp; Parra, 2005 (<tp:taxon-name><tp:taxon-name-part taxon-name-part-type="subfamily">Oecophyllembiinae</tp:taxon-name-part></tp:taxon-name>) and <italic><tp:taxon-name><tp:taxon-name-part taxon-name-part-type="genus" reg="Marmara">Marmara</tp:taxon-name-part> <tp:taxon-name-part taxon-name-part-type="species" reg="arbutiella">arbutiella</tp:taxon-name-part></tp:taxon-name></italic> Busck, [1904] (<tp:taxon-name><tp:taxon-name-part taxon-name-part-type="subfamily">Marmarinae</tp:taxon-name-part></tp:taxon-name>) were used as outgroups. Bold indicates species/lineages that use <italic><tp:taxon-name><tp:taxon-name-part taxon-name-part-type="genus" reg="Baccharis">Baccharis</tp:taxon-name-part></tp:taxon-name></italic> species as host plants.</p></caption><graphic xmlns:xlink="http://www.w3.org/1999/xlink" xlink:href="zookeys-996-121-g009.jpg" position="float" orientation="portrait" xlink:type="simple" id="oo_478950.jpg"><uri content-type="original_file" xlink:type="simple">https://binary.pensoft.net/fig/478950</uri></graphic></fig><table-wrap id="T2" position="float" orientation="portrait"><label>Table 2.</label><caption><p>Mean genetic distance (minimum – maximum) based on <abbrev xmlns:xlink="http://www.w3.org/1999/xlink" xlink:title="cytochrome oxidase I" id="ABBRID0EL3BG" xlink:type="simple">COI</abbrev> sequences using Kimura-2 parameters method for distinct phylogenetic arrangement of <italic><tp:taxon-name><tp:taxon-name-part taxon-name-part-type="genus" reg="Phyllocnistis">Phyllocnistis</tp:taxon-name-part></tp:taxon-name></italic> species, with special reference to <italic><tp:taxon-name><tp:taxon-name-part taxon-name-part-type="genus" reg="Phyllocnistis">Phyllocnistis</tp:taxon-name-part> <tp:taxon-name-part taxon-name-part-type="species" reg="furcata">furcata</tp:taxon-name-part></tp:taxon-name></italic> sp. nov. N, number of specimens used in the dataset.</p></caption><table id="TID0EIHBI" rules="all"><tbody><tr><th rowspan="1" colspan="1">Group</th><th rowspan="1" colspan="1">N</th><th rowspan="1" colspan="1">Mean (minimum – maximum)</th></tr><tr><td rowspan="1" colspan="1">All named species of <italic><tp:taxon-name><tp:taxon-name-part taxon-name-part-type="genus" reg="Phyllocnistis">Phyllocnistis</tp:taxon-name-part></tp:taxon-name></italic></td><td rowspan="1" colspan="1">35</td><td rowspan="1" colspan="1">15.4% (3.3–22.1)</td></tr><tr><td rowspan="1" colspan="1">Neotropical <italic><tp:taxon-name><tp:taxon-name-part taxon-name-part-type="genus" reg="Phyllocnistis">Phyllocnistis</tp:taxon-name-part></tp:taxon-name></italic> (described + undescribed species)</td><td rowspan="1" colspan="1">29</td><td rowspan="1" colspan="1">15.3% (8.9–21.6)</td></tr><tr><td rowspan="1" colspan="1"><italic><tp:taxon-name><tp:taxon-name-part taxon-name-part-type="genus" reg="Phyllocnistis">P.</tp:taxon-name-part> <tp:taxon-name-part taxon-name-part-type="species" reg="furcata">furcata</tp:taxon-name-part></tp:taxon-name></italic> vs Neotropical <italic><tp:taxon-name><tp:taxon-name-part taxon-name-part-type="genus" reg="Phyllocnistis">Phyllocnistis</tp:taxon-name-part></tp:taxon-name></italic></td><td rowspan="1" colspan="1">29</td><td rowspan="1" colspan="1">14.8% (11.9–18.5)</td></tr><tr><td rowspan="1" colspan="1"><italic><tp:taxon-name><tp:taxon-name-part taxon-name-part-type="genus" reg="Phyllocnistis">P.</tp:taxon-name-part> <tp:taxon-name-part taxon-name-part-type="species" reg="furcata">furcata</tp:taxon-name-part></tp:taxon-name></italic> vs. <italic><tp:taxon-name><tp:taxon-name-part taxon-name-part-type="genus" reg="Phyllocnistis">P.</tp:taxon-name-part> <tp:taxon-name-part taxon-name-part-type="species" reg="ourea">ourea</tp:taxon-name-part></tp:taxon-name></italic></td><td rowspan="1" colspan="1">6</td><td rowspan="1" colspan="1">11.9%</td></tr><tr><td rowspan="1" colspan="1"><italic><tp:taxon-name><tp:taxon-name-part taxon-name-part-type="genus" reg="Phyllocnistis">P.</tp:taxon-name-part> <tp:taxon-name-part taxon-name-part-type="species" reg="furcata">furcata</tp:taxon-name-part></tp:taxon-name></italic> vs. <italic><tp:taxon-name><tp:taxon-name-part taxon-name-part-type="genus" reg="Phyllocnistis">Phyllocnistis</tp:taxon-name-part></tp:taxon-name></italic> sp. 12</td><td rowspan="1" colspan="1">7</td><td rowspan="1" colspan="1">14.7%</td></tr></tbody></table></table-wrap></tp:treatment-sec><ref-list><ref id="B4"><mixed-citation xmlns:xlink="http://www.w3.org/1999/xlink" xlink:type="simple"><person-group><name name-style="western"><surname>Beltran</surname><given-names>H</given-names></name><name name-style="western"><surname>Granda</surname><given-names>A</given-names></name><name name-style="western"><surname>León</surname><given-names>B</given-names></name><name name-style="western"><surname>Sagástegui</surname><given-names>A</given-names></name><name name-style="western"><surname>Sánchez</surname><given-names>I</given-names></name><name name-style="western"><surname>Zapata</surname><given-names>M</given-names></name></person-group> (<year>2006</year>) <article-title><tp:taxon-name><tp:taxon-name-part taxon-name-part-type="family">Asteraceae</tp:taxon-name-part></tp:taxon-name> endémicas del Perú.</article-title><source>Revista Peruana de Biología</source><volume>13</volume>(<issue>2</issue>): <fpage>64</fpage>–<lpage>164</lpage>. <ext-link xlink:type="simple" ext-link-type="doi" xlink:href="10.15381/rpb.v13i2.1807">https://doi.org/10.15381/rpb.v13i2.1807</ext-link></mixed-citation></ref><ref id="B60"><mixed-citation xmlns:xlink="http://www.w3.org/1999/xlink" xlink:type="simple"><person-group><name name-style="western"><surname>Rodriguez</surname><given-names>R</given-names></name><name name-style="western"><surname>Marticorena</surname><given-names>C</given-names></name><name name-style="western"><surname>Alarcón</surname><given-names>D</given-names></name><name name-style="western"><surname>Baeza</surname><given-names>C</given-names></name><name name-style="western"><surname>Cavieres</surname><given-names>L</given-names></name><name name-style="western"><surname>Finot</surname><given-names>VL</given-names></name><name name-style="western"><surname>Fuentes</surname><given-names>N</given-names></name><name name-style="western"><surname>Kiessling</surname><given-names>A</given-names></name><name name-style="western"><surname>Mihoc</surname><given-names>M</given-names></name><name name-style="western"><surname>Pauchard</surname><given-names>A</given-names></name><name name-style="western"><surname>Ruiz</surname><given-names>E</given-names></name><name name-style="western"><surname>Sanchez</surname><given-names>P</given-names></name><name name-style="western"><surname>Marticorena</surname><given-names>A</given-names></name></person-group> (<year>2018</year>) <article-title>Catálogo de las plantas vasculares de Chile.</article-title><source>Gayana Botánica</source><volume>75</volume>: <fpage>1</fpage>–<lpage>430</lpage>. <ext-link xlink:type="simple" ext-link-type="doi" xlink:href="10.4067/S0717-66432018000100001">https://doi.org/10.4067/S0717-66432018000100001</ext-link></mixed-citation></ref><ref id="B6"><mixed-citation xmlns:xlink="http://www.w3.org/1999/xlink" xlink:type="simple"><person-group><name name-style="western"><surname>Brako</surname><given-names>L</given-names></name><name name-style="western"><surname>Zarucchi</surname><given-names>JL</given-names></name></person-group> (<year>1993</year>) Catalogue of the flowering plants and gymnosperms of Peru. Monographs in Systematic Botany from the Missouri Botanical Garden 45.</mixed-citation></ref><ref id="B9"><mixed-citation xmlns:xlink="http://www.w3.org/1999/xlink" xlink:type="simple"><person-group><name name-style="western"><surname>Brito</surname><given-names>R</given-names></name><name name-style="western"><surname>Lopez-Vaamonde</surname><given-names>C</given-names></name><name name-style="western"><surname>Gonçalves</surname><given-names>GL</given-names></name><name name-style="western"><surname>Becker</surname><given-names>VO</given-names></name><name name-style="western"><surname>Mielke</surname><given-names>OHH</given-names></name><name name-style="western"><surname>Moreira</surname><given-names>GRP</given-names></name></person-group> (<year>2017</year>) <article-title>Taxonomic revision of Neotropical <italic><tp:taxon-name><tp:taxon-name-part taxon-name-part-type="genus">Phyllocnistis</tp:taxon-name-part></tp:taxon-name></italic> Zeller, 1848 (<tp:taxon-name><tp:taxon-name-part taxon-name-part-type="order">Lepidoptera</tp:taxon-name-part></tp:taxon-name>: <tp:taxon-name><tp:taxon-name-part taxon-name-part-type="family">Gracillariidae</tp:taxon-name-part></tp:taxon-name>), with descriptions of seven new species and host plant associations.</article-title><source>Zootaxa</source><volume>4341</volume>(<issue>3</issue>): <fpage>301</fpage>–<lpage>352</lpage>. <ext-link xlink:type="simple" ext-link-type="doi" xlink:href="10.11646/zootaxa.4341.3.1">https://doi.org/10.11646/zootaxa.4341.3.1</ext-link></mixed-citation></ref></ref-list></tp:taxon-treatment>
